# Supplementary material for: Using host genetics to infer the global spread and evolutionary history of HCV subtype 3a
Source: Virus Evol. 2021 Jul 9;7(2):veab065. doi: 10.1093/ve/veab065 (PMC8438900; doi:10.1093/ve/veab065)
Supplement: veab065_Supp [file veab065_supp.zip]

Archive with 1 entries (1 files):
- Supplementary_File_for_Review.docx
